# Supplementary material for: The gut microbiome mediates adaptation to scarce food in Coleoptera
Source: Environ Microbiome. 2023 Nov 13;18:80. doi: 10.1186/s40793-023-00537-2 (PMC10644639; doi:10.1186/s40793-023-00537-2)
Supplement: Supplementary file 3 — Supplementary Material 3 [file 40793_2023_537_MOESM3_ESM.qzv › 2edb1c1e-351e-4e50-8882-d2e663e43ad0/checksums.md5]

d8a32c16d671f661b17bbc03de7609db  VERSION
d4c0ade982166dac1ef061871fc9936f  metadata.yaml
5d5dce7967a61c452ab5f8540869ec45  data/emperor.html
4bd8b4595f97fca76cc2e01c2efaa765  data/index.html
9a65757955678c66d7f6ce5377115f6a  data/css/emperor.css
f17b299a8c39a1c32ffa5c78e75b6b80  data/img/emperor.png
d6b6f9930630fce04306261cf99a61d2  data/img/favicon.ico
3b1d4bc8c31890b324e1d9c6d88386d2  data/img/pause.png
2542d35c6d47e04803637e747bf0c77a  data/img/play.png
b5b67b474043dbfc657342329eb8f871  data/img/reset.png
9e2c5b35e24d534b4a2e3573db3684a9  data/js/abc-view-controller.js
1284a19f1015cfc9e210080cdfc2a24e  data/js/animate.js
745dd44028a57b165017d13557bff22f  data/js/animations-controller.js
0c08caa7135fc613419f501715b69bbe  data/js/axes-controller.js
7e82c0f1fc870b063d3e4c4a0934bb96  data/js/color-editor.js
45b410a3fa63866f2d87d010d2d489a3  data/js/color-view-controller.js
0eaaac1985f4c379e5e581fd45dc09be  data/js/controller.js
488b98a3f88a19297336f7eb8366b633  data/js/draw.js
6af6542bf4a64b9899692682b514a5d7  data/js/model.js
20825cc8417139d6544c4118e70f64c4  data/js/multi-model.js
129a3f16fafbf7202f2ef42654a5783e  data/js/opacity-view-controller.js
7d5491420eea5e3bec0dfb1cdce4afcd  data/js/scale-editor.js
867ebbbb86ad7df48b39b27c010a77a8  data/js/scale-view-controller.js
c264db89b9f1989809baf7bc28d16da0  data/js/sceneplotview3d.js
82e3299ba062384110ac8c6fee7ff129  data/js/shape-controller.js
83662d16817368d9efaafc3e2e2b821f  data/js/shape-editor.js
45a929ae04435f6c278463488b01d78e  data/js/shapes.js
c436cb688e4d827394897da106fdbeda  data/js/trajectory.js
1324d6cdb28e2dc145ee7a2569e1ead2  data/js/ui-state.js
1236fa1c43e335da42e6accb862ae98e  data/js/util.js
b8097452846a5b004d6ce01c3d632fd9  data/js/view-controller.js
3bd37d43729f34a638a28a3ed30d6ffb  data/js/view.js
fbc9525ccc1a1aac3461492cc0ee9271  data/js/visibility-controller.js
da82b801f26df414f38fca3e68881117  data/q2templateassets/css/base-template.css
e3e8b38fed66211f84a6d5ddb8e0f876  data/q2templateassets/css/bootstrap.min.css
be7f3425b44480dcf3aab3408f632f37  data/q2templateassets/css/normalize.css
bebe784fad62a315979ac769bdb27b9d  data/q2templateassets/css/tab-parent.css
f4769f9bdb7466be65088239c12046d1  data/q2templateassets/fonts/glyphicons-halflings-regular.eot
89889688147bd7575d6327160d64e760  data/q2templateassets/fonts/glyphicons-halflings-regular.svg
e18bbf611f2a2e43afc071aa2f4e1512  data/q2templateassets/fonts/glyphicons-halflings-regular.ttf
fa2772327f55d8198301fdb8bcfc8158  data/q2templateassets/fonts/glyphicons-halflings-regular.woff
448c34a56d699c29117adc64c43affeb  data/q2templateassets/fonts/glyphicons-halflings-regular.woff2
91a940675401d7263fd5da9360f20881  data/q2templateassets/img/qiime2-rect-200.png
5869c96cc8f19086aee625d670d741f9  data/q2templateassets/js/bootstrap.min.js
afda7cfc2e171f00e5dad01ffd278318  data/q2templateassets/js/child.js
d4162c9d7e520a5de05001be6e741899  data/q2templateassets/js/jquery-3.2.0.min.js
b742bc954a7f3219f35d3a2ddc4de0dd  data/q2templateassets/js/parent.js
94da3fcb69cd9c3fcf40ea2f4d676e0e  data/templates/base-dependencies.html
404bd1600b2efc3555dd1f22aa383626  data/templates/html-container-template.html
b46defacd4fc1ccd6392df09a9817cd2  data/templates/jupyter-template.html
53dc1f2804698d3b34e45448d56640ec  data/templates/logic-template.html
d0414dbf988bec43ee35854a038553c1  data/templates/standalone-template.html
a1999d606e09138fa7fce84e2b10c2ad  data/templates/style-template.html
8b55a822e72b8fd5e2ee069236f2d797  data/vendor/css/chosen-sprite.png
614fad616d014daf5367e068505cad35  data/vendor/css/chosen-sprite@2x.png
ad157990ab4968a16f3c2dd26518af1d  data/vendor/css/chosen.min.css
79a95246cc0c5aef52fc79356a15e9ae  data/vendor/css/jquery-ui.min.css
c816034c97cd81ac250c013c7adb18c7  data/vendor/css/jquery.contextMenu.min.css
dabe58c42356f54c525437f1ef1418b9  data/vendor/css/slick.grid.min.css
2f95e79f7936a203bf95b34242fce568  data/vendor/css/spectrum.min.css
d83888585379a1c019880cb76c89fe1d  data/vendor/css/font/context-menu-icons.eot
3a2b41bb1f09a12427f837783a28de35  data/vendor/css/font/context-menu-icons.ttf
0f32fe79ef8144e04a53249de35d0581  data/vendor/css/font/context-menu-icons.woff
5e4e6b19bb12038fb9f7f4641082612e  data/vendor/css/font/context-menu-icons.woff2
35cc111bb562e87eed49f7f3fa90ef91  data/vendor/css/images/ui-bg_glass_55_fbf9ee_1x400.png
91f28261234f84e52be45411e19927c4  data/vendor/css/images/ui-bg_glass_65_ffffff_1x400.png
aa3bb81ae746ca49d7bbc649c122a7e2  data/vendor/css/images/ui-bg_glass_75_dadada_1x400.png
b73302a90006b5b6b421c54bf6c22567  data/vendor/css/images/ui-bg_glass_75_e6e6e6_1x400.png
8c96c591aa310173e2659acc9fa5a987  data/vendor/css/images/ui-bg_glass_95_fef1ec_1x400.png
d1ba2d0055668170c0f9840cea14a816  data/vendor/css/images/ui-bg_highlight-soft_75_cccccc_1x100.png
53acc69aaee6e2cb73b2021317e24af3  data/vendor/css/images/ui-bg_highlight-soft_75_ffe45c_1x100.png
3a3c5468f484f07ac4a320d9e22acb8c  data/vendor/css/images/ui-icons_222222_256x240.png
d92acecad29da2ccee5c9d491267f4a2  data/vendor/css/images/ui-icons_2e83ff_256x240.png
3b001ae33bd74fff64bc609ce6a55628  data/vendor/css/images/ui-icons_454545_256x240.png
6cc57703e2f287de68f76244a618f15c  data/vendor/css/images/ui-icons_888888_256x240.png
fdc58c14e91fbb086f953818c525a7ee  data/vendor/css/images/ui-icons_cd0a0a_256x240.png
e8c5f089a3871ec525789e6fe049cc48  data/vendor/js/Blob.js
87665f090d9978ee40df5856ea2606aa  data/vendor/js/FileSaver.min.js
ea7d03f5af30c106ead717c4c2d7da31  data/vendor/js/canvas-toBlob.js
d5e2b07fea6bed9ee36196fd4c9c27f9  data/vendor/js/chosen.jquery.min.js
b7e64e0792ce46ef9cc84a15b136d840  data/vendor/js/chroma.min.js
5bc245068b1b70d4c3eaef79045023e4  data/vendor/js/d3.min.js
f9c7afd05729f10f55b689f36bb20172  data/vendor/js/jquery-2.1.4.min.js
b67ef20f901879099c4cfe6ec2101297  data/vendor/js/jquery-ui.min.js
2bf9062d4e5735e0636152f4308bae6c  data/vendor/js/jquery.contextMenu.min.js
3e209bd3579e7cf0900cfd2122c2605b  data/vendor/js/jquery.event.drag-2.2.min.js
3e53f44277fd52fd597ebd9dec8dcdd8  data/vendor/js/jquery.ui.position.min.js
ce648077c54ad933f3a5f79074454330  data/vendor/js/require-2.1.22.min.js
19348c1bb3c16639ccc0c348b6e5ee89  data/vendor/js/slick.core.min.js
1aa5fce0ca011cf275cfd69918acbc4e  data/vendor/js/slick.dataview.min.js
be75c09dc4549a811ef7dc5a24dd2e32  data/vendor/js/slick.editors.min.js
c60f5ac7d0b1a505f69d082033c28251  data/vendor/js/slick.formatters.min.js
61a32262e5ff2d30465f8dd6b7dafc51  data/vendor/js/slick.grid.min.js
02c25b02fd96ec6e5edf8dfe73ca41e3  data/vendor/js/spectrum.min.js
8bb64bc30c5e7eff936a69a4fb9891db  data/vendor/js/three.min.js
543feb1ecaf06ea516f8cec5f9f3f279  data/vendor/js/underscore-min.js
c5b32ac083052ede75b136543d117774  data/vendor/js/three.js-plugins/CanvasRenderer.js
6bb312f1c40b4d8a4243ec5002dbbb54  data/vendor/js/three.js-plugins/OrbitControls.js
9d41678d88f24721c37a3e2166128b34  data/vendor/js/three.js-plugins/Projector.js
92bf4cf949c5ff05bf97362d7d058899  data/vendor/js/three.js-plugins/SVGRenderer.js
4351c8f6818df28b0b865d3f68d70730  data/vendor/js/three.js-plugins/SelectionBox.js
b91786a8e080c162765e66bb73262062  data/vendor/js/three.js-plugins/SelectionHelper.js
d8a32c16d671f661b17bbc03de7609db  provenance/VERSION
dfc9e9241881b66b00bc0cf25a91bba7  provenance/citations.bib
d4c0ade982166dac1ef061871fc9936f  provenance/metadata.yaml
86287134450816ef72145dd83d23fbe9  provenance/action/action.yaml
a446dcdfb6670c834dac331c6a08709b  provenance/action/metadata.tsv
d8a32c16d671f661b17bbc03de7609db  provenance/artifacts/0bc41c45-9f6c-4209-9cb1-d0b106f224c7/VERSION
f003a9b552cbe313b717a6b2f3236c36  provenance/artifacts/0bc41c45-9f6c-4209-9cb1-d0b106f224c7/citations.bib
dbfea9282ff9bfc9d9e6615639fe1cee  provenance/artifacts/0bc41c45-9f6c-4209-9cb1-d0b106f224c7/metadata.yaml
545191fd5ab2f56765b0875090e28de7  provenance/artifacts/0bc41c45-9f6c-4209-9cb1-d0b106f224c7/action/action.yaml
a446dcdfb6670c834dac331c6a08709b  provenance/artifacts/0bc41c45-9f6c-4209-9cb1-d0b106f224c7/action/metadata.tsv
5a7118c14fd1bacc957ddf01e61491b7  provenance/artifacts/15da4d0b-7f2e-4e79-a3e2-c5c734f49eba/VERSION
2c17c5df3fe2eda3215c460f9da37549  provenance/artifacts/15da4d0b-7f2e-4e79-a3e2-c5c734f49eba/citations.bib
4569d82ff57c1481862f1361e7537db3  provenance/artifacts/15da4d0b-7f2e-4e79-a3e2-c5c734f49eba/metadata.yaml
c462ad84486c471e4a1f4a5e8d89b000  provenance/artifacts/15da4d0b-7f2e-4e79-a3e2-c5c734f49eba/action/action.yaml
5a7118c14fd1bacc957ddf01e61491b7  provenance/artifacts/2c06304d-9680-4142-845f-610e88beab69/VERSION
3aae67ce16a195b980b030bb0db9079a  provenance/artifacts/2c06304d-9680-4142-845f-610e88beab69/citations.bib
85b9391e90a153d1c74f4a3b87f999b9  provenance/artifacts/2c06304d-9680-4142-845f-610e88beab69/metadata.yaml
70b38a707bdab6f8ca65064ad038569b  provenance/artifacts/2c06304d-9680-4142-845f-610e88beab69/action/action.yaml
5a7118c14fd1bacc957ddf01e61491b7  provenance/artifacts/3d00f669-86ec-4ef4-8de0-215a5ce04dea/VERSION
c07308c64559175b884551ecf1ff93aa  provenance/artifacts/3d00f669-86ec-4ef4-8de0-215a5ce04dea/citations.bib
c0158d9a92a6dcd381f2a706b8a7ea89  provenance/artifacts/3d00f669-86ec-4ef4-8de0-215a5ce04dea/metadata.yaml
1a05576cb0664284f1df90595b876ee3  provenance/artifacts/3d00f669-86ec-4ef4-8de0-215a5ce04dea/action/action.yaml
5a7118c14fd1bacc957ddf01e61491b7  provenance/artifacts/410eab40-75ed-4525-8f29-094a44fbd7df/VERSION
d11ee1805ee6f1ffe9bfcad973b74984  provenance/artifacts/410eab40-75ed-4525-8f29-094a44fbd7df/citations.bib
d14d95ddf53dd71488fee1ba0ccf7bf9  provenance/artifacts/410eab40-75ed-4525-8f29-094a44fbd7df/metadata.yaml
7f395481c3e5c6a7149d767437b3db44  provenance/artifacts/410eab40-75ed-4525-8f29-094a44fbd7df/action/action.yaml
e99addec9e133d097171aab67c0cfee2  provenance/artifacts/454d3cfd-b8af-4063-ad55-6fcc80fcf5af/VERSION
579b75755c642ea62c6a6666061685bf  provenance/artifacts/454d3cfd-b8af-4063-ad55-6fcc80fcf5af/citations.bib
9fdc540727180fda13f66c7e2a28752c  provenance/artifacts/454d3cfd-b8af-4063-ad55-6fcc80fcf5af/metadata.yaml
4cd3bb2db767d307afe5e69c9160992a  provenance/artifacts/454d3cfd-b8af-4063-ad55-6fcc80fcf5af/action/action.yaml
d8a32c16d671f661b17bbc03de7609db  provenance/artifacts/46c3c0e8-f8e7-44ff-b1e3-f59bcdca46ee/VERSION
dfc9e9241881b66b00bc0cf25a91bba7  provenance/artifacts/46c3c0e8-f8e7-44ff-b1e3-f59bcdca46ee/citations.bib
fb154140e464ab4b171306eef33629e5  provenance/artifacts/46c3c0e8-f8e7-44ff-b1e3-f59bcdca46ee/metadata.yaml
6988cb96d31a1d3fe01d204b3d74cedc  provenance/artifacts/46c3c0e8-f8e7-44ff-b1e3-f59bcdca46ee/action/action.yaml
a446dcdfb6670c834dac331c6a08709b  provenance/artifacts/46c3c0e8-f8e7-44ff-b1e3-f59bcdca46ee/action/metadata.tsv
5a7118c14fd1bacc957ddf01e61491b7  provenance/artifacts/4ab89ce0-1582-4f22-889c-ce19330e0a40/VERSION
dd314fe0805a227d89c1440de1f09c06  provenance/artifacts/4ab89ce0-1582-4f22-889c-ce19330e0a40/citations.bib
3f4a663066e0abab351d0148ff5b593d  provenance/artifacts/4ab89ce0-1582-4f22-889c-ce19330e0a40/metadata.yaml
3ddd15c78b783250eceda6ed3a038649  provenance/artifacts/4ab89ce0-1582-4f22-889c-ce19330e0a40/action/action.yaml
e99addec9e133d097171aab67c0cfee2  provenance/artifacts/5bb32574-d052-4d4f-958d-21fa2afe4672/VERSION
386f052eb1365e35216a98135f728a1d  provenance/artifacts/5bb32574-d052-4d4f-958d-21fa2afe4672/citations.bib
7d50e5a5d2eb0beb6d5dca509bef0e8f  provenance/artifacts/5bb32574-d052-4d4f-958d-21fa2afe4672/metadata.yaml
89383f151bd006de2cc8868ab46e75df  provenance/artifacts/5bb32574-d052-4d4f-958d-21fa2afe4672/action/action.yaml
d8a32c16d671f661b17bbc03de7609db  provenance/artifacts/6acad14f-e76b-4874-beb7-02ff87d59f73/VERSION
25aa183b5d082188b5749adefa75bca3  provenance/artifacts/6acad14f-e76b-4874-beb7-02ff87d59f73/citations.bib
9996a7c0c85192238c57ee8e94ada9eb  provenance/artifacts/6acad14f-e76b-4874-beb7-02ff87d59f73/metadata.yaml
8b917c1fe1ff4c9dac7c9732747bd043  provenance/artifacts/6acad14f-e76b-4874-beb7-02ff87d59f73/action/action.yaml
5a7118c14fd1bacc957ddf01e61491b7  provenance/artifacts/8844a1af-1293-455d-9d68-321c715025ea/VERSION
dd314fe0805a227d89c1440de1f09c06  provenance/artifacts/8844a1af-1293-455d-9d68-321c715025ea/citations.bib
09d5b6ed495e2291335f622e7699d9c6  provenance/artifacts/8844a1af-1293-455d-9d68-321c715025ea/metadata.yaml
b4334b109d908b37a0cd5ae46b979404  provenance/artifacts/8844a1af-1293-455d-9d68-321c715025ea/action/action.yaml
d8a32c16d671f661b17bbc03de7609db  provenance/artifacts/91f7740b-a77d-497d-8036-f206dc448774/VERSION
dc709463229fcd9d70ee5fd76c1a156e  provenance/artifacts/91f7740b-a77d-497d-8036-f206dc448774/citations.bib
63deaca7a33384c0cb9b721b9d70eb80  provenance/artifacts/91f7740b-a77d-497d-8036-f206dc448774/metadata.yaml
3acce37bfa86c4298e347ccb475d1a4b  provenance/artifacts/91f7740b-a77d-497d-8036-f206dc448774/action/action.yaml
a446dcdfb6670c834dac331c6a08709b  provenance/artifacts/91f7740b-a77d-497d-8036-f206dc448774/action/metadata.tsv
e99addec9e133d097171aab67c0cfee2  provenance/artifacts/990862f7-db8a-4155-86c2-054e2795b00e/VERSION
386f052eb1365e35216a98135f728a1d  provenance/artifacts/990862f7-db8a-4155-86c2-054e2795b00e/citations.bib
045f0e3b9a5a87cf6c533636ff1e353b  provenance/artifacts/990862f7-db8a-4155-86c2-054e2795b00e/metadata.yaml
7dc91a98de5f2a1a72a248252a6db7f2  provenance/artifacts/990862f7-db8a-4155-86c2-054e2795b00e/action/action.yaml
5a7118c14fd1bacc957ddf01e61491b7  provenance/artifacts/9bcb9acc-6052-4c33-a2de-8899e80eb2da/VERSION
407d270103717d42bc90a5c2304e1a19  provenance/artifacts/9bcb9acc-6052-4c33-a2de-8899e80eb2da/citations.bib
a0d175241078b08bd919d60d26846b0a  provenance/artifacts/9bcb9acc-6052-4c33-a2de-8899e80eb2da/metadata.yaml
7ab85e6c9b8ae481ba89d471796c3341  provenance/artifacts/9bcb9acc-6052-4c33-a2de-8899e80eb2da/action/action.yaml
e99addec9e133d097171aab67c0cfee2  provenance/artifacts/a2f468f2-c67f-42b1-a90d-b55f1bd609bc/VERSION
579b75755c642ea62c6a6666061685bf  provenance/artifacts/a2f468f2-c67f-42b1-a90d-b55f1bd609bc/citations.bib
f5f352f34ba9bc7041ca1261e0c9eb50  provenance/artifacts/a2f468f2-c67f-42b1-a90d-b55f1bd609bc/metadata.yaml
c0df8be9eb9695a2ed8d7137ec80c2e8  provenance/artifacts/a2f468f2-c67f-42b1-a90d-b55f1bd609bc/action/action.yaml
d8a32c16d671f661b17bbc03de7609db  provenance/artifacts/a9a0bea9-9194-42aa-831e-e73944bdb957/VERSION
f003a9b552cbe313b717a6b2f3236c36  provenance/artifacts/a9a0bea9-9194-42aa-831e-e73944bdb957/citations.bib
12213fbd10b33696c3b81f79b77d2c2b  provenance/artifacts/a9a0bea9-9194-42aa-831e-e73944bdb957/metadata.yaml
73fa859664b47a4809f3a30a1bd6aecd  provenance/artifacts/a9a0bea9-9194-42aa-831e-e73944bdb957/action/action.yaml
d016cf1c99bc693e17b6d8e23730a823  provenance/artifacts/a9a0bea9-9194-42aa-831e-e73944bdb957/action/metadata.tsv
5a7118c14fd1bacc957ddf01e61491b7  provenance/artifacts/ab95bd08-3e14-4d66-aeee-0c9a5cad845d/VERSION
7cb46361043a47e5da685685108f12ee  provenance/artifacts/ab95bd08-3e14-4d66-aeee-0c9a5cad845d/citations.bib
950731a2b6c4ed3a3f56dc0b57e5caee  provenance/artifacts/ab95bd08-3e14-4d66-aeee-0c9a5cad845d/metadata.yaml
0632e803244f4fad0ce59e11d90c7e06  provenance/artifacts/ab95bd08-3e14-4d66-aeee-0c9a5cad845d/action/action.yaml
5a7118c14fd1bacc957ddf01e61491b7  provenance/artifacts/c0e4621f-dd3b-48d7-9fad-5394831e362b/VERSION
dd314fe0805a227d89c1440de1f09c06  provenance/artifacts/c0e4621f-dd3b-48d7-9fad-5394831e362b/citations.bib
7e684b47785e08c9016d7dde27345a0a  provenance/artifacts/c0e4621f-dd3b-48d7-9fad-5394831e362b/metadata.yaml
08fe827af346d2a6cf76836bd447c6ed  provenance/artifacts/c0e4621f-dd3b-48d7-9fad-5394831e362b/action/action.yaml
5a7118c14fd1bacc957ddf01e61491b7  provenance/artifacts/c21995ef-e2d8-47f3-b831-dc03753114d8/VERSION
dd314fe0805a227d89c1440de1f09c06  provenance/artifacts/c21995ef-e2d8-47f3-b831-dc03753114d8/citations.bib
d9eac35d135101fbc18b7e78396e38bf  provenance/artifacts/c21995ef-e2d8-47f3-b831-dc03753114d8/metadata.yaml
aea43acb690f13cb4891d6f30191c0e2  provenance/artifacts/c21995ef-e2d8-47f3-b831-dc03753114d8/action/action.yaml
e99addec9e133d097171aab67c0cfee2  provenance/artifacts/c90b0423-56b4-4dda-96a4-4b87f75ed4ad/VERSION
c173e883320ea023f20836590a7ee217  provenance/artifacts/c90b0423-56b4-4dda-96a4-4b87f75ed4ad/citations.bib
28b8332835a001230f1dcccf9a6e16d8  provenance/artifacts/c90b0423-56b4-4dda-96a4-4b87f75ed4ad/metadata.yaml
3d59913b544f3679aaa62c725e6caf70  provenance/artifacts/c90b0423-56b4-4dda-96a4-4b87f75ed4ad/action/action.yaml
e99addec9e133d097171aab67c0cfee2  provenance/artifacts/d99b0303-547d-40d7-8abe-9cb43d2e7eb5/VERSION
386f052eb1365e35216a98135f728a1d  provenance/artifacts/d99b0303-547d-40d7-8abe-9cb43d2e7eb5/citations.bib
0f933df94303e8192075b575adbabaf7  provenance/artifacts/d99b0303-547d-40d7-8abe-9cb43d2e7eb5/metadata.yaml
01d044eb00ca90a6a02208262bb2cdc3  provenance/artifacts/d99b0303-547d-40d7-8abe-9cb43d2e7eb5/action/action.yaml
e99addec9e133d097171aab67c0cfee2  provenance/artifacts/dacb463e-f9f4-4c72-96c2-6dae982c2721/VERSION
579b75755c642ea62c6a6666061685bf  provenance/artifacts/dacb463e-f9f4-4c72-96c2-6dae982c2721/citations.bib
2b867c877a6ed7501fce35490d2a6c01  provenance/artifacts/dacb463e-f9f4-4c72-96c2-6dae982c2721/metadata.yaml
85e0f0a6290da78c54e1b48248126df7  provenance/artifacts/dacb463e-f9f4-4c72-96c2-6dae982c2721/action/action.yaml
e99addec9e133d097171aab67c0cfee2  provenance/artifacts/e0d5dc7a-1209-483a-8955-bdf54dabc93b/VERSION
386f052eb1365e35216a98135f728a1d  provenance/artifacts/e0d5dc7a-1209-483a-8955-bdf54dabc93b/citations.bib
1911a0bf659dd144a2ee265f822abaf7  provenance/artifacts/e0d5dc7a-1209-483a-8955-bdf54dabc93b/metadata.yaml
eec2f992f0707305fc28c61ebf55a5c4  provenance/artifacts/e0d5dc7a-1209-483a-8955-bdf54dabc93b/action/action.yaml
e99addec9e133d097171aab67c0cfee2  provenance/artifacts/e277d2f4-32b0-48e4-8bbe-9bc3bccc97fc/VERSION
c173e883320ea023f20836590a7ee217  provenance/artifacts/e277d2f4-32b0-48e4-8bbe-9bc3bccc97fc/citations.bib
9e3106c88c2277fc86b5a3e1a5ae20fb  provenance/artifacts/e277d2f4-32b0-48e4-8bbe-9bc3bccc97fc/metadata.yaml
40f538cb0e25b361dd28e8d7f36a12c2  provenance/artifacts/e277d2f4-32b0-48e4-8bbe-9bc3bccc97fc/action/action.yaml
e99addec9e133d097171aab67c0cfee2  provenance/artifacts/e9d1f0a2-7024-4f4e-add1-8f8cf5264e7c/VERSION
579b75755c642ea62c6a6666061685bf  provenance/artifacts/e9d1f0a2-7024-4f4e-add1-8f8cf5264e7c/citations.bib
89faf8e430043be4f7077cfac5ee141f  provenance/artifacts/e9d1f0a2-7024-4f4e-add1-8f8cf5264e7c/metadata.yaml
6ba2d1b91f10e70ea7f5f5eefea72817  provenance/artifacts/e9d1f0a2-7024-4f4e-add1-8f8cf5264e7c/action/action.yaml
5a7118c14fd1bacc957ddf01e61491b7  provenance/artifacts/ea4ce3ed-b82c-413f-8576-caf40af60495/VERSION
80a566ff1505e0205b930a2c148f2d22  provenance/artifacts/ea4ce3ed-b82c-413f-8576-caf40af60495/citations.bib
8133a4deccaa3a99958b65bb2f0cb28f  provenance/artifacts/ea4ce3ed-b82c-413f-8576-caf40af60495/metadata.yaml
37d150ddfb4e850465f26fb737e5200a  provenance/artifacts/ea4ce3ed-b82c-413f-8576-caf40af60495/action/action.yaml
d8a32c16d671f661b17bbc03de7609db  provenance/artifacts/ece56b6d-c997-48cd-a709-7296504009eb/VERSION
2cc0affcedbe4dc0f5f1ec9fc07c3fd0  provenance/artifacts/ece56b6d-c997-48cd-a709-7296504009eb/citations.bib
fe19e450d264d863036bc0f157945b11  provenance/artifacts/ece56b6d-c997-48cd-a709-7296504009eb/metadata.yaml
ed2872209cfaa2a66d353877c1a33aec  provenance/artifacts/ece56b6d-c997-48cd-a709-7296504009eb/action/action.yaml
e99addec9e133d097171aab67c0cfee2  provenance/artifacts/fa2e4d95-0c54-4b45-b8ee-53a9263cf75e/VERSION
c173e883320ea023f20836590a7ee217  provenance/artifacts/fa2e4d95-0c54-4b45-b8ee-53a9263cf75e/citations.bib
452e9e6052e2fd50303edbb1b10a8d93  provenance/artifacts/fa2e4d95-0c54-4b45-b8ee-53a9263cf75e/metadata.yaml
88c3a10d7df1edc189459893f4a33085  provenance/artifacts/fa2e4d95-0c54-4b45-b8ee-53a9263cf75e/action/action.yaml
d8a32c16d671f661b17bbc03de7609db  provenance/artifacts/fc476dc1-3d8c-415d-98a7-668d8e494d2f/VERSION
1cf5adb8e7106d441d35a482d485f500  provenance/artifacts/fc476dc1-3d8c-415d-98a7-668d8e494d2f/citations.bib
446648e2fccfd33dd6435cdad73b2fc1  provenance/artifacts/fc476dc1-3d8c-415d-98a7-668d8e494d2f/metadata.yaml
985b46e23600c51fe889e0b7a417df00  provenance/artifacts/fc476dc1-3d8c-415d-98a7-668d8e494d2f/action/action.yaml
5a7118c14fd1bacc957ddf01e61491b7  provenance/artifacts/fcfbdbd1-d69d-4253-ad37-5a987adc88bf/VERSION
5e6e2328956ed506314d686a1d83a726  provenance/artifacts/fcfbdbd1-d69d-4253-ad37-5a987adc88bf/citations.bib
27853eee5954c558c41719fe372ec701  provenance/artifacts/fcfbdbd1-d69d-4253-ad37-5a987adc88bf/metadata.yaml
73a3dcc779fe11b8bad84709d8b190d2  provenance/artifacts/fcfbdbd1-d69d-4253-ad37-5a987adc88bf/action/action.yaml
e99addec9e133d097171aab67c0cfee2  provenance/artifacts/fe10cbc0-c360-4b2b-8e99-d16c2405224d/VERSION
c173e883320ea023f20836590a7ee217  provenance/artifacts/fe10cbc0-c360-4b2b-8e99-d16c2405224d/citations.bib
67242984e8be4d43d4882b1b93107558  provenance/artifacts/fe10cbc0-c360-4b2b-8e99-d16c2405224d/metadata.yaml
cd7973f47b4c143588127922fb137f15  provenance/artifacts/fe10cbc0-c360-4b2b-8e99-d16c2405224d/action/action.yaml
