# Supplementary material for: The gut microbiome mediates adaptation to scarce food in Coleoptera
Source: Environ Microbiome. 2023 Nov 13;18:80. doi: 10.1186/s40793-023-00537-2 (PMC10644639; doi:10.1186/s40793-023-00537-2)
Supplement: Supplementary file 3 — Supplementary Material 3 [file 40793_2023_537_MOESM3_ESM.qzv › 2edb1c1e-351e-4e50-8882-d2e663e43ad0/provenance/artifacts/454d3cfd-b8af-4063-ad55-6fcc80fcf5af/metadata.yaml]

uuid: 454d3cfd-b8af-4063-ad55-6fcc80fcf5af
type: FeatureData[Sequence]
format: DNASequencesDirectoryFormat
