# Supplementary material for: The gut microbiome mediates adaptation to scarce food in Coleoptera
Source: Environ Microbiome. 2023 Nov 13;18:80. doi: 10.1186/s40793-023-00537-2 (PMC10644639; doi:10.1186/s40793-023-00537-2)
Supplement: Supplementary file 3 — Supplementary Material 3 [file 40793_2023_537_MOESM3_ESM.qzv › 2edb1c1e-351e-4e50-8882-d2e663e43ad0/provenance/artifacts/0bc41c45-9f6c-4209-9cb1-d0b106f224c7/action/metadata.tsv]

SampleID	Cave	Date	Season	Station	Source	SampleName	Species	Sex
#q2:types	categorical	categorical	categorical	categorical	categorical	categorical	categorical	numeric
DF19	Closani	19-Feb	Winter	PC1	sediment	C1mar$	Sediment
DF20	Closani	19-Feb	Winter	PC1	sediment	C1mar$	Sediment
DF21	Closani	19-Feb	Winter	PC1	sediment	C1mar$	Sediment
DF37	Muierilor	19-Feb	Winter	PM2	sediment	M2mar$	Sediment
DF38	Muierilor	19-Feb	Winter	PM2	sediment	M2mar$	Sediment
DF39	Muierilor	19-Feb	Winter	PM2	sediment	M2mar$	Sediment
DF40	Muierilor	19-Feb	Winter	PM5	sediment	M5mar$	Sediment
DF41	Muierilor	19-Feb	Winter	PM5	sediment	M5mar$	Sediment
DF42	Muierilor	19-Feb	Winter	PM5	sediment	M5mar$	Sediment
DF67	Topolnita	19-Feb	Winter	PT1	sediment	T1mar$	Sediment
DF68	Topolnita	19-Feb	Winter	PT1	sediment	T1mar$	Sediment
DF69	Topolnita	19-Feb	Winter	PT1	sediment	T1mar$	Sediment
DF70	Topolnita	19-Feb	Winter	PT2	sediment	T2mar$	Sediment
DF71	Topolnita	19-Feb	Winter	PT2	sediment	T2mar$	Sediment
DF72	Topolnita	19-Feb	Winter	PT2	sediment	T2mar$	Sediment
DF64	Ferice	19-Mar	Winter	PF1	sediment	F1mar$	Sediment
DF65	Ferice	19-Mar	Winter	PF1	sediment	F1mar$	Sediment
DF66	Ferice	19-Mar	Winter	PF1	sediment	F1mar$	Sediment
DF73	Ferice	19-Mar	Winter	PF2	sediment	F2mar$	Sediment
DF74	Ferice	19-Mar	Winter	PF2	sediment	F2mar$	Sediment
DF75	Ferice	19-Mar	Winter	PF2	sediment	F2mar$	Sediment
DF76	Ferice	19-Mar	Winter	PF3	sediment	F3mar$	Sediment
DF77	Ferice	19-Mar	Winter	PF3	sediment	F3mar$	Sediment
DF78	Ferice	19-Mar	Winter	PF3	sediment	F3mar$	Sediment
DF1	Lesu	19-Mar	Winter	PL1	sediment	L1mar$	Sediment
DF2	Lesu	19-Mar	Winter	PL1	sediment	L1mar$	Sediment
DF3	Lesu	19-Mar	Winter	PL1	sediment	L1mar$	Sediment
DF4	Lesu	19-Mar	Winter	PL2	sediment	L2mar$	Sediment
DF5	Lesu	19-Mar	Winter	PL2	sediment	L2mar$	Sediment
DF6	Lesu	19-Mar	Winter	PL2	sediment	L2mar$	Sediment
DF7	Lesu	19-Mar	Winter	PL4	sediment	L4mar$	Sediment
DF8	Lesu	19-Mar	Winter	PL4	sediment	L4mar$	Sediment
DF9	Lesu	19-Mar	Winter	PL4	sediment	L4mar$	Sediment
DF22	Closani	19-May	Spring	PC1	sediment	C1may$	Sediment
DF23	Closani	19-May	Spring	PC1	sediment	C1may$	Sediment
DF24	Closani	19-May	Spring	PC1	sediment	C1may$	Sediment
DF101	Ferice	19-May	Spring	PF1	sediment	F1may$	Sediment
DF102	Ferice	19-May	Spring	PF1	sediment	F1may$	Sediment
DF103	Ferice	19-May	Spring	PF1	sediment	F1may$	Sediment
DF104	Ferice	19-May	Spring	PF2	sediment	F2may$	Sediment
DF105	Ferice	19-May	Spring	PF2	sediment	F2may$	Sediment
DF106	Ferice	19-May	Spring	PF2	sediment	F2may$	Sediment
DF107	Ferice	19-May	Spring	PF3	sediment	F3may$	Sediment
DF108	Ferice	19-May	Spring	PF3	sediment	F3may$	Sediment
DF109	Ferice	19-May	Spring	PF3	sediment	F3may$	Sediment
DF116	Lesu	19-May	Spring	PL1	sediment	L1may$	Sediment
DF117	Lesu	19-May	Spring	PL1	sediment	L1may$	Sediment
DF118	Lesu	19-May	Spring	PL1	sediment	L1may$	Sediment
DF49	Muierilor	19-May	Spring	PM2A	sediment	M2may$	Sediment
DF50	Muierilor	19-May	Spring	PM2A	sediment	M2may$	Sediment
DF51	Muierilor	19-May	Spring	PM2A	sediment	M2may$	Sediment
DF52	Muierilor	19-May	Spring	PM2B	sediment	M2may$	Sediment
DF53	Muierilor	19-May	Spring	PM2B	sediment	M2may$	Sediment
DF54	Muierilor	19-May	Spring	PM2B	sediment	M2may$	Sediment
DF55	Muierilor	19-May	Spring	PM5A	sediment	M5may$	Sediment
DF56	Muierilor	19-May	Spring	PM5A	sediment	M5may$	Sediment
DF88	Muierilor	19-May	Spring	PM11	sediment	M11may$	Sediment
DF89	Muierilor	19-May	Spring	PM11	sediment	M11may$	Sediment
DF90	Muierilor	19-May	Spring	PM11	sediment	M11may$	Sediment
DF13	Topolnita	19-May	Spring	PT1	sediment	T1may$	Sediment
DF14	Topolnita	19-May	Spring	PT1	sediment	T1may$	Sediment
DF15	Topolnita	19-May	Spring	PT1	sediment	T1may$	Sediment
DF16	Topolnita	19-May	Spring	PT2	sediment	T2may$	Sediment
DF17	Topolnita	19-May	Spring	PT2	sediment	T2may$	Sediment
DF143	Ferice	19-Aug	Summer	PF1	sediment	F1aug$	Sediment
DF146	Ferice	19-Aug	Summer	PF2	sediment	F2aug$	Sediment
DF147	Ferice	19-Aug	Summer	PF2	sediment	F2aug$	Sediment
DF148	Ferice	19-Aug	Summer	PF2	sediment	F2aug$	Sediment
DF149	Ferice	19-Aug	Summer	PF3	sediment	F3aug$	Sediment
DF150	Ferice	19-Aug	Summer	PF3	sediment	F3aug$	Sediment
DF151	Ferice	19-Aug	Summer	PF3	sediment	F3aug$	Sediment
DF131	Lesu	19-Aug	Summer	PL1A	sediment	L1Aaug$	Sediment
DF132	Lesu	19-Aug	Summer	PL1A	sediment	L1Aaug$	Sediment
DF133	Lesu	19-Aug	Summer	PL1A	sediment	L1Aaug$	Sediment
DF137	Lesu	19-Aug	Summer	PL2	sediment	L2aug$	Sediment
DF138	Lesu	19-Aug	Summer	PL2	sediment	L2aug$	Sediment
DF139	Lesu	19-Aug	Summer	PL2	sediment	L2aug$	Sediment
DF308	Lesu	19-Aug	Summer	PL1	sediment	L1aug$	Sediment
DF310	Lesu	19-Aug	Summer	PL1	sediment	L1aug$	Sediment
DF167	Muierilor	19-Aug	Summer	PM2	sediment	M2aug$	Sediment
DF168	Muierilor	19-Aug	Summer	PM2	sediment	M2aug$	Sediment
DF169	Muierilor	19-Aug	Summer	PM2	sediment	M2aug$	Sediment
DF173	Muierilor	19-Aug	Summer	PM11	sediment	M11aug$	Sediment
DF174	Muierilor	19-Aug	Summer	PM11	sediment	M11aug$	Sediment
DF175	Muierilor	19-Aug	Summer	PM11	sediment	M11aug$	Sediment
DF155	Topolnita	19-Aug	Summer	PT1	sediment	T1aug$	Sediment
DF156	Topolnita	19-Aug	Summer	PT1	sediment	T1aug$	Sediment
DF157	Topolnita	19-Aug	Summer	PT1	sediment	T1aug$	Sediment
DF34	Muierilor	18-Nov	Fall	PM11	sediment	M11nov$	Sediment
DF35	Muierilor	18-Nov	Fall	PM11	sediment	M11nov$	Sediment
DF188	Lesu	19-Nov	Fall	PL1	sediment	L1nov$	Sediment
DF189	Lesu	19-Nov	Fall	PL1	sediment	L1nov$	Sediment
DF190	Lesu	19-Nov	Fall	PL1	sediment	L1nov$	Sediment
DF192	Lesu	19-Nov	Fall	PL2	sediment	L2nov$	Sediment
DF193	Lesu	19-Nov	Fall	PL2	sediment	L2nov$	Sediment
DF194	Lesu	19-Nov	Fall	PL1A	sediment	L1Anov$	Sediment
DF195	Lesu	19-Nov	Fall	PL1A	sediment	L1Anov$	Sediment
DF196	Lesu	19-Nov	Fall	PL1A	sediment	L1Anov$	Sediment
DF197	Lesu	19-Nov	Fall	PL4	sediment	L4nov$	Sediment
DF198	Lesu	19-Nov	Fall	PL4	sediment	L4nov$	Sediment
DF199	Lesu	19-Nov	Fall	PL4	sediment	L4nov$	Sediment
DF214B	Muierilor	19-Nov	Fall	PM2	sediment	M2nov$	Sediment
DF239	Muierilor	19-Nov	Fall	PM5A	sediment	M5nov$	Sediment
DF241	Muierilor	19-Nov	Fall	PM5A	sediment	M5nov$	Sediment
