# Supplementary material for: The gut microbiome mediates adaptation to scarce food in Coleoptera
Source: Environ Microbiome. 2023 Nov 13;18:80. doi: 10.1186/s40793-023-00537-2 (PMC10644639; doi:10.1186/s40793-023-00537-2)
Supplement: Supplementary file 3 — Supplementary Material 3 [file 40793_2023_537_MOESM3_ESM.qzv › 2edb1c1e-351e-4e50-8882-d2e663e43ad0/provenance/artifacts/4ab89ce0-1582-4f22-889c-ce19330e0a40/metadata.yaml]

uuid: 4ab89ce0-1582-4f22-889c-ce19330e0a40
type: Phylogeny[Rooted]
format: NewickDirectoryFormat
