# Supplementary material for: The gut microbiome mediates adaptation to scarce food in Coleoptera
Source: Environ Microbiome. 2023 Nov 13;18:80. doi: 10.1186/s40793-023-00537-2 (PMC10644639; doi:10.1186/s40793-023-00537-2)
Supplement: Supplementary file 4 — Supplementary Material 4 [file 40793_2023_537_MOESM4_ESM.qzv]

Archive with 231 entries (231 files):
- 701776f9-9920-4ea4-9e64-74319e4950ab/metadata.yaml
- 701776f9-9920-4ea4-9e64-74319e4950ab/checksums.md5
- 701776f9-9920-4ea4-9e64-74319e4950ab/VERSION
- 701776f9-9920-4ea4-9e64-74319e4950ab/provenance/metadata.yaml
- 701776f9-9920-4ea4-9e64-74319e4950ab/provenance/citations.bib
- 701776f9-9920-4ea4-9e64-74319e4950ab/provenance/VERSION
- 701776f9-9920-4ea4-9e64-74319e4950ab/provenance/artifacts/2c87c70a-2776-4f23-a2ef-2c3610699b5d/metadata.yaml
- 701776f9-9920-4ea4-9e64-74319e4950ab/provenance/artifacts/2c87c70a-2776-4f23-a2ef-2c3610699b5d/citations.bib
- 701776f9-9920-4ea4-9e64-74319e4950ab/provenance/artifacts/2c87c70a-2776-4f23-a2ef-2c3610699b5d/VERSION
- 701776f9-9920-4ea4-9e64-74319e4950ab/provenance/artifacts/2c87c70a-2776-4f23-a2ef-2c3610699b5d/action/action.yaml
- 701776f9-9920-4ea4-9e64-74319e4950ab/provenance/artifacts/454d3cfd-b8af-4063-ad55-6fcc80fcf5af/metadata.yaml
- 701776f9-9920-4ea4-9e64-74319e4950ab/provenance/artifacts/454d3cfd-b8af-4063-ad55-6fcc80fcf5af/citations.bib
- 701776f9-9920-4ea4-9e64-74319e4950ab/provenance/artifacts/454d3cfd-b8af-4063-ad55-6fcc80fcf5af/VERSION
- 701776f9-9920-4ea4-9e64-74319e4950ab/provenance/artifacts/454d3cfd-b8af-4063-ad55-6fcc80fcf5af/action/action.yaml
- 701776f9-9920-4ea4-9e64-74319e4950ab/provenance/artifacts/2c06304d-9680-4142-845f-610e88beab69/metadata.yaml
- 701776f9-9920-4ea4-9e64-74319e4950ab/provenance/artifacts/2c06304d-9680-4142-845f-610e88beab69/citations.bib
- 701776f9-9920-4ea4-9e64-74319e4950ab/provenance/artifacts/2c06304d-9680-4142-845f-610e88beab69/VERSION
- 701776f9-9920-4ea4-9e64-74319e4950ab/provenance/artifacts/2c06304d-9680-4142-845f-610e88beab69/action/action.yaml
- 701776f9-9920-4ea4-9e64-74319e4950ab/provenance/artifacts/ab95bd08-3e14-4d66-aeee-0c9a5cad845d/metadata.yaml
- 701776f9-9920-4ea4-9e64-74319e4950ab/provenance/artifacts/ab95bd08-3e14-4d66-aeee-0c9a5cad845d/citations.bib
- 701776f9-9920-4ea4-9e64-74319e4950ab/provenance/artifacts/ab95bd08-3e14-4d66-aeee-0c9a5cad845d/VERSION
- 701776f9-9920-4ea4-9e64-74319e4950ab/provenance/artifacts/ab95bd08-3e14-4d66-aeee-0c9a5cad845d/action/action.yaml
- 701776f9-9920-4ea4-9e64-74319e4950ab/provenance/artifacts/9bcb9acc-6052-4c33-a2de-8899e80eb2da/metadata.yaml
- 701776f9-9920-4ea4-9e64-74319e4950ab/provenance/artifacts/9bcb9acc-6052-4c33-a2de-8899e80eb2da/citations.bib
- 701776f9-9920-4ea4-9e64-74319e4950ab/provenance/artifacts/9bcb9acc-6052-4c33-a2de-8899e80eb2da/VERSION
- 701776f9-9920-4ea4-9e64-74319e4950ab/provenance/artifacts/9bcb9acc-6052-4c33-a2de-8899e80eb2da/action/action.yaml
- 701776f9-9920-4ea4-9e64-74319e4950ab/provenance/artifacts/fcfbdbd1-d69d-4253-ad37-5a987adc88bf/metadata.yaml
- 701776f9-9920-4ea4-9e64-74319e4950ab/provenance/artifacts/fcfbdbd1-d69d-4253-ad37-5a987adc88bf/citations.bib
- 701776f9-9920-4ea4-9e64-74319e4950ab/provenance/artifacts/fcfbdbd1-d69d-4253-ad37-5a987adc88bf/VERSION
- 701776f9-9920-4ea4-9e64-74319e4950ab/provenance/artifacts/fcfbdbd1-d69d-4253-ad37-5a987adc88bf/action/action.yaml
- 701776f9-9920-4ea4-9e64-74319e4950ab/provenance/artifacts/410eab40-75ed-4525-8f29-094a44fbd7df/metadata.yaml
- 701776f9-9920-4ea4-9e64-74319e4950ab/provenance/artifacts/410eab40-75ed-4525-8f29-094a44fbd7df/citations.bib
- 701776f9-9920-4ea4-9e64-74319e4950ab/provenance/artifacts/410eab40-75ed-4525-8f29-094a44fbd7df/VERSION
- 701776f9-9920-4ea4-9e64-74319e4950ab/provenance/artifacts/410eab40-75ed-4525-8f29-094a44fbd7df/action/action.yaml
- 701776f9-9920-4ea4-9e64-74319e4950ab/provenance/artifacts/60beab60-b714-4d53-a782-36edbeaef742/metadata.yaml
- 701776f9-9920-4ea4-9e64-74319e4950ab/provenance/artifacts/60beab60-b714-4d53-a782-36edbeaef742/citations.bib
- 701776f9-9920-4ea4-9e64-74319e4950ab/provenance/artifacts/60beab60-b714-4d53-a782-36edbeaef742/VERSION
- 701776f9-9920-4ea4-9e64-74319e4950ab/provenance/artifacts/60beab60-b714-4d53-a782-36edbeaef742/action/action.yaml
- 701776f9-9920-4ea4-9e64-74319e4950ab/provenance/artifacts/60beab60-b714-4d53-a782-36edbeaef742/action/metadata.tsv
- 701776f9-9920-4ea4-9e64-74319e4950ab/provenance/artifacts/8844a1af-1293-455d-9d68-321c715025ea/metadata.yaml
- 701776f9-9920-4ea4-9e64-74319e4950ab/provenance/artifacts/8844a1af-1293-455d-9d68-321c715025ea/citations.bib
- 701776f9-9920-4ea4-9e64-74319e4950ab/provenance/artifacts/8844a1af-1293-455d-9d68-321c715025ea/VERSION
- 701776f9-9920-4ea4-9e64-74319e4950ab/provenance/artifacts/8844a1af-1293-455d-9d68-321c715025ea/action/action.yaml
- 701776f9-9920-4ea4-9e64-74319e4950ab/provenance/artifacts/c0e4621f-dd3b-48d7-9fad-5394831e362b/metadata.yaml
- 701776f9-9920-4ea4-9e64-74319e4950ab/provenance/artifacts/c0e4621f-dd3b-48d7-9fad-5394831e362b/citations.bib
- 701776f9-9920-4ea4-9e64-74319e4950ab/provenance/artifacts/c0e4621f-dd3b-48d7-9fad-5394831e362b/VERSION
- 701776f9-9920-4ea4-9e64-74319e4950ab/provenance/artifacts/c0e4621f-dd3b-48d7-9fad-5394831e362b/action/action.yaml
- 701776f9-9920-4ea4-9e64-74319e4950ab/provenance/artifacts/fa2e4d95-0c54-4b45-b8ee-53a9263cf75e/metadata.yaml
- 701776f9-9920-4ea4-9e64-74319e4950ab/provenance/artifacts/fa2e4d95-0c54-4b45-b8ee-53a9263cf75e/citations.bib
- 701776f9-9920-4ea4-9e64-74319e4950ab/provenance/artifacts/fa2e4d95-0c54-4b45-b8ee-53a9263cf75e/VERSION
- 701776f9-9920-4ea4-9e64-74319e4950ab/provenance/artifacts/fa2e4d95-0c54-4b45-b8ee-53a9263cf75e/action/action.yaml
- 701776f9-9920-4ea4-9e64-74319e4950ab/provenance/artifacts/5b03ce19-e80d-40de-8e17-30bc36f48ded/metadata.yaml
- 701776f9-9920-4ea4-9e64-74319e4950ab/provenance/artifacts/5b03ce19-e80d-40de-8e17-30bc36f48ded/citations.bib
- 701776f9-9920-4ea4-9e64-74319e4950ab/provenance/artifacts/5b03ce19-e80d-40de-8e17-30bc36f48ded/VERSION
- 701776f9-9920-4ea4-9e64-74319e4950ab/provenance/artifacts/5b03ce19-e80d-40de-8e17-30bc36f48ded/action/action.yaml
- 701776f9-9920-4ea4-9e64-74319e4950ab/provenance/artifacts/5b03ce19-e80d-40de-8e17-30bc36f48ded/action/metadata.tsv
- 701776f9-9920-4ea4-9e64-74319e4950ab/provenance/artifacts/c90b0423-56b4-4dda-96a4-4b87f75ed4ad/metadata.yaml
- 701776f9-9920-4ea4-9e64-74319e4950ab/provenance/artifacts/c90b0423-56b4-4dda-96a4-4b87f75ed4ad/citations.bib
- 701776f9-9920-4ea4-9e64-74319e4950ab/provenance/artifacts/c90b0423-56b4-4dda-96a4-4b87f75ed4ad/VERSION
- 701776f9-9920-4ea4-9e64-74319e4950ab/provenance/artifacts/c90b0423-56b4-4dda-96a4-4b87f75ed4ad/action/action.yaml
- 701776f9-9920-4ea4-9e64-74319e4950ab/provenance/artifacts/e0d5dc7a-1209-483a-8955-bdf54dabc93b/metadata.yaml
- 701776f9-9920-4ea4-9e64-74319e4950ab/provenance/artifacts/e0d5dc7a-1209-483a-8955-bdf54dabc93b/citations.bib
- 701776f9-9920-4ea4-9e64-74319e4950ab/provenance/artifacts/e0d5dc7a-1209-483a-8955-bdf54dabc93b/VERSION
- 701776f9-9920-4ea4-9e64-74319e4950ab/provenance/artifacts/e0d5dc7a-1209-483a-8955-bdf54dabc93b/action/action.yaml
- 701776f9-9920-4ea4-9e64-74319e4950ab/provenance/artifacts/e9d1f0a2-7024-4f4e-add1-8f8cf5264e7c/metadata.yaml
- 701776f9-9920-4ea4-9e64-74319e4950ab/provenance/artifacts/e9d1f0a2-7024-4f4e-add1-8f8cf5264e7c/citations.bib
- 701776f9-9920-4ea4-9e64-74319e4950ab/provenance/artifacts/e9d1f0a2-7024-4f4e-add1-8f8cf5264e7c/VERSION
- 701776f9-9920-4ea4-9e64-74319e4950ab/provenance/artifacts/e9d1f0a2-7024-4f4e-add1-8f8cf5264e7c/action/action.yaml
- 701776f9-9920-4ea4-9e64-74319e4950ab/provenance/artifacts/a2f468f2-c67f-42b1-a90d-b55f1bd609bc/metadata.yaml
- 701776f9-9920-4ea4-9e64-74319e4950ab/provenance/artifacts/a2f468f2-c67f-42b1-a90d-b55f1bd609bc/citations.bib
- 701776f9-9920-4ea4-9e64-74319e4950ab/provenance/artifacts/a2f468f2-c67f-42b1-a90d-b55f1bd609bc/VERSION
- 701776f9-9920-4ea4-9e64-74319e4950ab/provenance/artifacts/a2f468f2-c67f-42b1-a90d-b55f1bd609bc/action/action.yaml
- 701776f9-9920-4ea4-9e64-74319e4950ab/provenance/artifacts/ea4ce3ed-b82c-413f-8576-caf40af60495/metadata.yaml
- 701776f9-9920-4ea4-9e64-74319e4950ab/provenance/artifacts/ea4ce3ed-b82c-413f-8576-caf40af60495/citations.bib
- 701776f9-9920-4ea4-9e64-74319e4950ab/provenance/artifacts/ea4ce3ed-b82c-413f-8576-caf40af60495/VERSION
- 701776f9-9920-4ea4-9e64-74319e4950ab/provenance/artifacts/ea4ce3ed-b82c-413f-8576-caf40af60495/action/action.yaml
- 701776f9-9920-4ea4-9e64-74319e4950ab/provenance/artifacts/e277d2f4-32b0-48e4-8bbe-9bc3bccc97fc/metadata.yaml
- 701776f9-9920-4ea4-9e64-74319e4950ab/provenance/artifacts/e277d2f4-32b0-48e4-8bbe-9bc3bccc97fc/citations.bib
- 701776f9-9920-4ea4-9e64-74319e4950ab/provenance/artifacts/e277d2f4-32b0-48e4-8bbe-9bc3bccc97fc/VERSION
- 701776f9-9920-4ea4-9e64-74319e4950ab/provenance/artifacts/e277d2f4-32b0-48e4-8bbe-9bc3bccc97fc/action/action.yaml
- 701776f9-9920-4ea4-9e64-74319e4950ab/provenance/artifacts/3d00f669-86ec-4ef4-8de0-215a5ce04dea/metadata.yaml
- 701776f9-9920-4ea4-9e64-74319e4950ab/provenance/artifacts/3d00f669-86ec-4ef4-8de0-215a5ce04dea/citations.bib
- 701776f9-9920-4ea4-9e64-74319e4950ab/provenance/artifacts/3d00f669-86ec-4ef4-8de0-215a5ce04dea/VERSION
- 701776f9-9920-4ea4-9e64-74319e4950ab/provenance/artifacts/3d00f669-86ec-4ef4-8de0-215a5ce04dea/action/action.yaml
- 701776f9-9920-4ea4-9e64-74319e4950ab/provenance/artifacts/dacb463e-f9f4-4c72-96c2-6dae982c2721/metadata.yaml
- 701776f9-9920-4ea4-9e64-74319e4950ab/provenance/artifacts/dacb463e-f9f4-4c72-96c2-6dae982c2721/citations.bib
- 701776f9-9920-4ea4-9e64-74319e4950ab/provenance/artifacts/dacb463e-f9f4-4c72-96c2-6dae982c2721/VERSION
- 701776f9-9920-4ea4-9e64-74319e4950ab/provenance/artifacts/dacb463e-f9f4-4c72-96c2-6dae982c2721/action/action.yaml
- 701776f9-9920-4ea4-9e64-74319e4950ab/provenance/artifacts/fe10cbc0-c360-4b2b-8e99-d16c2405224d/metadata.yaml
- 701776f9-9920-4ea4-9e64-74319e4950ab/provenance/artifacts/fe10cbc0-c360-4b2b-8e99-d16c2405224d/citations.bib
- 701776f9-9920-4ea4-9e64-74319e4950ab/provenance/artifacts/fe10cbc0-c360-4b2b-8e99-d16c2405224d/VERSION
- 701776f9-9920-4ea4-9e64-74319e4950ab/provenance/artifacts/fe10cbc0-c360-4b2b-8e99-d16c2405224d/action/action.yaml
- 701776f9-9920-4ea4-9e64-74319e4950ab/provenance/artifacts/5bb32574-d052-4d4f-958d-21fa2afe4672/metadata.yaml
- 701776f9-9920-4ea4-9e64-74319e4950ab/provenance/artifacts/5bb32574-d052-4d4f-958d-21fa2afe4672/citations.bib
- 701776f9-9920-4ea4-9e64-74319e4950ab/provenance/artifacts/5bb32574-d052-4d4f-958d-21fa2afe4672/VERSION
- 701776f9-9920-4ea4-9e64-74319e4950ab/provenance/artifacts/5bb32574-d052-4d4f-958d-21fa2afe4672/action/action.yaml
- 701776f9-9920-4ea4-9e64-74319e4950ab/provenance/artifacts/9951dd94-eb93-4544-b34c-53640ea4ae74/metadata.yaml
- 701776f9-9920-4ea4-9e64-74319e4950ab/provenance/artifacts/9951dd94-eb93-4544-b34c-53640ea4ae74/citations.bib
- 701776f9-9920-4ea4-9e64-74319e4950ab/provenance/artifacts/9951dd94-eb93-4544-b34c-53640ea4ae74/VERSION
- 701776f9-9920-4ea4-9e64-74319e4950ab/provenance/artifacts/9951dd94-eb93-4544-b34c-53640ea4ae74/action/action.yaml
- 701776f9-9920-4ea4-9e64-74319e4950ab/provenance/artifacts/9951dd94-eb93-4544-b34c-53640ea4ae74/action/metadata.tsv
- 701776f9-9920-4ea4-9e64-74319e4950ab/provenance/artifacts/d99b0303-547d-40d7-8abe-9cb43d2e7eb5/metadata.yaml
- 701776f9-9920-4ea4-9e64-74319e4950ab/provenance/artifacts/d99b0303-547d-40d7-8abe-9cb43d2e7eb5/citations.bib
- 701776f9-9920-4ea4-9e64-74319e4950ab/provenance/artifacts/d99b0303-547d-40d7-8abe-9cb43d2e7eb5/VERSION
- 701776f9-9920-4ea4-9e64-74319e4950ab/provenance/artifacts/d99b0303-547d-40d7-8abe-9cb43d2e7eb5/action/action.yaml
- 701776f9-9920-4ea4-9e64-74319e4950ab/provenance/artifacts/4ab89ce0-1582-4f22-889c-ce19330e0a40/metadata.yaml
- 701776f9-9920-4ea4-9e64-74319e4950ab/provenance/artifacts/4ab89ce0-1582-4f22-889c-ce19330e0a40/citations.bib
- 701776f9-9920-4ea4-9e64-74319e4950ab/provenance/artifacts/4ab89ce0-1582-4f22-889c-ce19330e0a40/VERSION
- 701776f9-9920-4ea4-9e64-74319e4950ab/provenance/artifacts/4ab89ce0-1582-4f22-889c-ce19330e0a40/action/action.yaml
- 701776f9-9920-4ea4-9e64-74319e4950ab/provenance/artifacts/990862f7-db8a-4155-86c2-054e2795b00e/metadata.yaml
- 701776f9-9920-4ea4-9e64-74319e4950ab/provenance/artifacts/990862f7-db8a-4155-86c2-054e2795b00e/citations.bib
- 701776f9-9920-4ea4-9e64-74319e4950ab/provenance/artifacts/990862f7-db8a-4155-86c2-054e2795b00e/VERSION
- 701776f9-9920-4ea4-9e64-74319e4950ab/provenance/artifacts/990862f7-db8a-4155-86c2-054e2795b00e/action/action.yaml
- 701776f9-9920-4ea4-9e64-74319e4950ab/provenance/artifacts/c21995ef-e2d8-47f3-b831-dc03753114d8/metadata.yaml
- 701776f9-9920-4ea4-9e64-74319e4950ab/provenance/artifacts/c21995ef-e2d8-47f3-b831-dc03753114d8/citations.bib
- 701776f9-9920-4ea4-9e64-74319e4950ab/provenance/artifacts/c21995ef-e2d8-47f3-b831-dc03753114d8/VERSION
- 701776f9-9920-4ea4-9e64-74319e4950ab/provenance/artifacts/c21995ef-e2d8-47f3-b831-dc03753114d8/action/action.yaml
- 701776f9-9920-4ea4-9e64-74319e4950ab/provenance/artifacts/154bf914-2efe-4982-9f40-3ed4dafb2a9f/metadata.yaml
- 701776f9-9920-4ea4-9e64-74319e4950ab/provenance/artifacts/154bf914-2efe-4982-9f40-3ed4dafb2a9f/citations.bib
- 701776f9-9920-4ea4-9e64-74319e4950ab/provenance/artifacts/154bf914-2efe-4982-9f40-3ed4dafb2a9f/VERSION
- 701776f9-9920-4ea4-9e64-74319e4950ab/provenance/artifacts/154bf914-2efe-4982-9f40-3ed4dafb2a9f/action/action.yaml
- 701776f9-9920-4ea4-9e64-74319e4950ab/provenance/artifacts/723a9552-9877-4369-8eca-96010a4f37d6/metadata.yaml
- 701776f9-9920-4ea4-9e64-74319e4950ab/provenance/artifacts/723a9552-9877-4369-8eca-96010a4f37d6/citations.bib
- 701776f9-9920-4ea4-9e64-74319e4950ab/provenance/artifacts/723a9552-9877-4369-8eca-96010a4f37d6/VERSION
- 701776f9-9920-4ea4-9e64-74319e4950ab/provenance/artifacts/723a9552-9877-4369-8eca-96010a4f37d6/action/action.yaml
- 701776f9-9920-4ea4-9e64-74319e4950ab/provenance/artifacts/15da4d0b-7f2e-4e79-a3e2-c5c734f49eba/metadata.yaml
- 701776f9-9920-4ea4-9e64-74319e4950ab/provenance/artifacts/15da4d0b-7f2e-4e79-a3e2-c5c734f49eba/citations.bib
- 701776f9-9920-4ea4-9e64-74319e4950ab/provenance/artifacts/15da4d0b-7f2e-4e79-a3e2-c5c734f49eba/VERSION
- 701776f9-9920-4ea4-9e64-74319e4950ab/provenance/artifacts/15da4d0b-7f2e-4e79-a3e2-c5c734f49eba/action/action.yaml
- 701776f9-9920-4ea4-9e64-74319e4950ab/provenance/action/action.yaml
- 701776f9-9920-4ea4-9e64-74319e4950ab/provenance/action/metadata.tsv
- 701776f9-9920-4ea4-9e64-74319e4950ab/data/index.html
- 701776f9-9920-4ea4-9e64-74319e4950ab/data/emperor.html
- 701776f9-9920-4ea4-9e64-74319e4950ab/data/css/emperor.css
- 701776f9-9920-4ea4-9e64-74319e4950ab/data/js/view-controller.js
- 701776f9-9920-4ea4-9e64-74319e4950ab/data/js/abc-view-controller.js
- 701776f9-9920-4ea4-9e64-74319e4950ab/data/js/visibility-controller.js
- 701776f9-9920-4ea4-9e64-74319e4950ab/data/js/util.js
- 701776f9-9920-4ea4-9e64-74319e4950ab/data/js/color-editor.js
- 701776f9-9920-4ea4-9e64-74319e4950ab/data/js/trajectory.js
- 701776f9-9920-4ea4-9e64-74319e4950ab/data/js/axes-controller.js
- 701776f9-9920-4ea4-9e64-74319e4950ab/data/js/sceneplotview3d.js
- 701776f9-9920-4ea4-9e64-74319e4950ab/data/js/animate.js
- 701776f9-9920-4ea4-9e64-74319e4950ab/data/js/shape-editor.js
- 701776f9-9920-4ea4-9e64-74319e4950ab/data/js/scale-editor.js
- 701776f9-9920-4ea4-9e64-74319e4950ab/data/js/controller.js
- 701776f9-9920-4ea4-9e64-74319e4950ab/data/js/shapes.js
- 701776f9-9920-4ea4-9e64-74319e4950ab/data/js/shape-controller.js
- 701776f9-9920-4ea4-9e64-74319e4950ab/data/js/color-view-controller.js
- 701776f9-9920-4ea4-9e64-74319e4950ab/data/js/draw.js
- 701776f9-9920-4ea4-9e64-74319e4950ab/data/js/multi-model.js
- 701776f9-9920-4ea4-9e64-74319e4950ab/data/js/opacity-view-controller.js
- 701776f9-9920-4ea4-9e64-74319e4950ab/data/js/ui-state.js
- 701776f9-9920-4ea4-9e64-74319e4950ab/data/js/view.js
- 701776f9-9920-4ea4-9e64-74319e4950ab/data/js/scale-view-controller.js
- 701776f9-9920-4ea4-9e64-74319e4950ab/data/js/model.js
- 701776f9-9920-4ea4-9e64-74319e4950ab/data/js/animations-controller.js
- 701776f9-9920-4ea4-9e64-74319e4950ab/data/img/favicon.ico
- 701776f9-9920-4ea4-9e64-74319e4950ab/data/img/reset.png
- 701776f9-9920-4ea4-9e64-74319e4950ab/data/img/emperor.png
- 701776f9-9920-4ea4-9e64-74319e4950ab/data/img/pause.png
- 701776f9-9920-4ea4-9e64-74319e4950ab/data/img/play.png
- 701776f9-9920-4ea4-9e64-74319e4950ab/data/templates/standalone-template.html
- 701776f9-9920-4ea4-9e64-74319e4950ab/data/templates/style-template.html
- 701776f9-9920-4ea4-9e64-74319e4950ab/data/templates/html-container-template.html
- 701776f9-9920-4ea4-9e64-74319e4950ab/data/templates/jupyter-template.html
- 701776f9-9920-4ea4-9e64-74319e4950ab/data/templates/base-dependencies.html
- 701776f9-9920-4ea4-9e64-74319e4950ab/data/templates/logic-template.html
- 701776f9-9920-4ea4-9e64-74319e4950ab/data/q2templateassets/css/bootstrap.min.css
- 701776f9-9920-4ea4-9e64-74319e4950ab/data/q2templateassets/css/base-template.css
- 701776f9-9920-4ea4-9e64-74319e4950ab/data/q2templateassets/css/tab-parent.css
- 701776f9-9920-4ea4-9e64-74319e4950ab/data/q2templateassets/css/normalize.css
- 701776f9-9920-4ea4-9e64-74319e4950ab/data/q2templateassets/js/parent.js
- 701776f9-9920-4ea4-9e64-74319e4950ab/data/q2templateassets/js/bootstrap.min.js
- 701776f9-9920-4ea4-9e64-74319e4950ab/data/q2templateassets/js/jquery-3.2.0.min.js
- 701776f9-9920-4ea4-9e64-74319e4950ab/data/q2templateassets/js/child.js
- 701776f9-9920-4ea4-9e64-74319e4950ab/data/q2templateassets/img/qiime2-rect-200.png
- 701776f9-9920-4ea4-9e64-74319e4950ab/data/q2templateassets/fonts/glyphicons-halflings-regular.woff
- 701776f9-9920-4ea4-9e64-74319e4950ab/data/q2templateassets/fonts/glyphicons-halflings-regular.eot
- 701776f9-9920-4ea4-9e64-74319e4950ab/data/q2templateassets/fonts/glyphicons-halflings-regular.woff2
- 701776f9-9920-4ea4-9e64-74319e4950ab/data/q2templateassets/fonts/glyphicons-halflings-regular.ttf
- 701776f9-9920-4ea4-9e64-74319e4950ab/data/q2templateassets/fonts/glyphicons-halflings-regular.svg
- 701776f9-9920-4ea4-9e64-74319e4950ab/data/vendor/css/jquery-ui.min.css
- 701776f9-9920-4ea4-9e64-74319e4950ab/data/vendor/css/chosen-sprite@2x.png
- 701776f9-9920-4ea4-9e64-74319e4950ab/data/vendor/css/chosen.min.css
- 701776f9-9920-4ea4-9e64-74319e4950ab/data/vendor/css/slick.grid.min.css
- 701776f9-9920-4ea4-9e64-74319e4950ab/data/vendor/css/chosen-sprite.png
- 701776f9-9920-4ea4-9e64-74319e4950ab/data/vendor/css/jquery.contextMenu.min.css
- 701776f9-9920-4ea4-9e64-74319e4950ab/data/vendor/css/spectrum.min.css
- 701776f9-9920-4ea4-9e64-74319e4950ab/data/vendor/css/images/ui-icons_cd0a0a_256x240.png
- 701776f9-9920-4ea4-9e64-74319e4950ab/data/vendor/css/images/ui-icons_888888_256x240.png
- 701776f9-9920-4ea4-9e64-74319e4950ab/data/vendor/css/images/ui-bg_glass_75_dadada_1x400.png
- 701776f9-9920-4ea4-9e64-74319e4950ab/data/vendor/css/images/ui-icons_2e83ff_256x240.png
- 701776f9-9920-4ea4-9e64-74319e4950ab/data/vendor/css/images/ui-bg_highlight-soft_75_ffe45c_1x100.png
- 701776f9-9920-4ea4-9e64-74319e4950ab/data/vendor/css/images/ui-bg_glass_75_e6e6e6_1x400.png
- 701776f9-9920-4ea4-9e64-74319e4950ab/data/vendor/css/images/ui-bg_glass_65_ffffff_1x400.png
- 701776f9-9920-4ea4-9e64-74319e4950ab/data/vendor/css/images/ui-bg_glass_95_fef1ec_1x400.png
- 701776f9-9920-4ea4-9e64-74319e4950ab/data/vendor/css/images/ui-icons_222222_256x240.png
- 701776f9-9920-4ea4-9e64-74319e4950ab/data/vendor/css/images/ui-bg_highlight-soft_75_cccccc_1x100.png
- 701776f9-9920-4ea4-9e64-74319e4950ab/data/vendor/css/images/ui-bg_glass_55_fbf9ee_1x400.png
- 701776f9-9920-4ea4-9e64-74319e4950ab/data/vendor/css/images/ui-icons_454545_256x240.png
- 701776f9-9920-4ea4-9e64-74319e4950ab/data/vendor/css/font/context-menu-icons.woff2
- 701776f9-9920-4ea4-9e64-74319e4950ab/data/vendor/css/font/context-menu-icons.woff
- 701776f9-9920-4ea4-9e64-74319e4950ab/data/vendor/css/font/context-menu-icons.ttf
- 701776f9-9920-4ea4-9e64-74319e4950ab/data/vendor/css/font/context-menu-icons.eot
- 701776f9-9920-4ea4-9e64-74319e4950ab/data/vendor/js/FileSaver.min.js
- 701776f9-9920-4ea4-9e64-74319e4950ab/data/vendor/js/jquery-ui.min.js
- 701776f9-9920-4ea4-9e64-74319e4950ab/data/vendor/js/d3.min.js
- 701776f9-9920-4ea4-9e64-74319e4950ab/data/vendor/js/require-2.1.22.min.js
- 701776f9-9920-4ea4-9e64-74319e4950ab/data/vendor/js/spectrum.min.js
- 701776f9-9920-4ea4-9e64-74319e4950ab/data/vendor/js/jquery.event.drag-2.2.min.js
- 701776f9-9920-4ea4-9e64-74319e4950ab/data/vendor/js/three.min.js
- 701776f9-9920-4ea4-9e64-74319e4950ab/data/vendor/js/slick.dataview.min.js
- 701776f9-9920-4ea4-9e64-74319e4950ab/data/vendor/js/jquery.contextMenu.min.js
- 701776f9-9920-4ea4-9e64-74319e4950ab/data/vendor/js/underscore-min.js
- 701776f9-9920-4ea4-9e64-74319e4950ab/data/vendor/js/jquery.ui.position.min.js
- 701776f9-9920-4ea4-9e64-74319e4950ab/data/vendor/js/canvas-toBlob.js
- 701776f9-9920-4ea4-9e64-74319e4950ab/data/vendor/js/slick.formatters.min.js
- 701776f9-9920-4ea4-9e64-74319e4950ab/data/vendor/js/chosen.jquery.min.js
- 701776f9-9920-4ea4-9e64-74319e4950ab/data/vendor/js/slick.editors.min.js
- 701776f9-9920-4ea4-9e64-74319e4950ab/data/vendor/js/Blob.js
- 701776f9-9920-4ea4-9e64-74319e4950ab/data/vendor/js/slick.core.min.js
- 701776f9-9920-4ea4-9e64-74319e4950ab/data/vendor/js/chroma.min.js
- 701776f9-9920-4ea4-9e64-74319e4950ab/data/vendor/js/jquery-2.1.4.min.js
- 701776f9-9920-4ea4-9e64-74319e4950ab/data/vendor/js/slick.grid.min.js
- 701776f9-9920-4ea4-9e64-74319e4950ab/data/vendor/js/three.js-plugins/SelectionHelper.js
- 701776f9-9920-4ea4-9e64-74319e4950ab/data/vendor/js/three.js-plugins/CanvasRenderer.js
- 701776f9-9920-4ea4-9e64-74319e4950ab/data/vendor/js/three.js-plugins/Projector.js
- 701776f9-9920-4ea4-9e64-74319e4950ab/data/vendor/js/three.js-plugins/OrbitControls.js
- 701776f9-9920-4ea4-9e64-74319e4950ab/data/vendor/js/three.js-plugins/SVGRenderer.js
- 701776f9-9920-4ea4-9e64-74319e4950ab/data/vendor/js/three.js-plugins/SelectionBox.js
