# Supplementary material for: The gut microbiome mediates adaptation to scarce food in Coleoptera
Source: Environ Microbiome. 2023 Nov 13;18:80. doi: 10.1186/s40793-023-00537-2 (PMC10644639; doi:10.1186/s40793-023-00537-2)
Supplement: Supplementary file 4 — Supplementary Material 4 [file 40793_2023_537_MOESM4_ESM.qzv › 701776f9-9920-4ea4-9e64-74319e4950ab/provenance/artifacts/2c87c70a-2776-4f23-a2ef-2c3610699b5d/metadata.yaml]

uuid: 2c87c70a-2776-4f23-a2ef-2c3610699b5d
type: DistanceMatrix
format: DistanceMatrixDirectoryFormat
