# Supplementary material for: The gut microbiome mediates adaptation to scarce food in Coleoptera
Source: Environ Microbiome. 2023 Nov 13;18:80. doi: 10.1186/s40793-023-00537-2 (PMC10644639; doi:10.1186/s40793-023-00537-2)
Supplement: Supplementary file 4 — Supplementary Material 4 [file 40793_2023_537_MOESM4_ESM.qzv › 701776f9-9920-4ea4-9e64-74319e4950ab/provenance/artifacts/60beab60-b714-4d53-a782-36edbeaef742/action/action.yaml]

execution:
    uuid: eb62d35f-d18d-496a-a0ca-8883e17da659
    runtime:
        start: 2023-01-08T20:56:21.072947-05:00
        end: 2023-01-08T20:56:25.812960-05:00
        duration: 4 seconds, and 740013 microseconds

action:
    type: pipeline
    plugin: !ref 'environment:plugins:diversity'
    action: core_metrics
    inputs:
    -   table: 9951dd94-eb93-4544-b34c-53640ea4ae74
    parameters:
    -   sampling_depth: 10000
    -   metadata: !metadata 'metadata.tsv'
    -   with_replacement: false
    -   n_jobs: 1
    output-name: bray_curtis_emperor
    alias-of: 5b03ce19-e80d-40de-8e17-30bc36f48ded

environment:
    platform: macosx-10.9-x86_64
    python: |-
        3.8.15 | packaged by conda-forge | (default, Nov 22 2022, 08:51:59)
        [Clang 14.0.6 ]
    framework:
        version: 2022.11.1
        website: https://qiime2.org
        citations:
        - !cite 'framework|qiime2:2022.11.1|0'
    plugins:
        diversity:
            version: 2022.11.1
            website: https://github.com/qiime2/q2-diversity
    python-packages:
        certifi: 2022.12.7
        q2-mystery-stew: 2022.11.1
        q2-diversity: 2022.11.1
        q2-feature-table: 2022.11.1
        q2-types: 2022.11.1
        q2-vsearch: 2022.11.1
        q2-fragment-insertion: 2022.11.1
        q2-quality-filter: 2022.11.1
        q2-taxa: 2022.11.1
        q2-composition: 2022.11.1
        q2galaxy: 2022.11.1
        q2-cutadapt: 2022.11.1
        q2-diversity-lib: 2022.11.1
        q2-alignment: 2022.11.1
        q2-dada2: 2022.11.1
        q2-gneiss: 2022.11.1
        q2-quality-control: 2022.11.1
        q2-sample-classifier: 2022.11.1
        q2-feature-classifier: 2022.11.1
        q2-longitudinal: 2022.11.1
        q2-metadata: 2022.11.1
        q2-deblur: 2022.11.1
        qiime2: 2022.11.1
        q2-demux: 2022.11.1
        q2-emperor: 2022.11.1
        q2templates: 2022.11.1
        q2cli: 2022.11.1
        q2-phylogeny: 2022.11.1
        xyzservices: 2022.9.0
        pytz: '2022.7'
        setuptools: 65.6.3
        cryptography: 38.0.4
        pyzmq: 24.0.1
        pip: 22.3.1
        attrs: 22.2.0
        pyOpenSSL: 22.1.0
        packaging: '22.0'
        argon2-cffi: 21.3.0
        argon2-cffi-bindings: 21.2.0
        unicodedata2: 15.0.0
        Pillow: 9.2.0
        ipython: 8.7.0
        natsort: 8.2.0
        click: 8.1.3
        ipywidgets: 8.0.3
        jupyter-client: 7.4.8
        nbconvert: 7.2.7
        pytest: 7.2.0
        flufl.lock: '7.1'
        ipykernel: 6.19.4
        notebook: 6.5.2
        tornado: '6.2'
        PyYAML: '6.0'
        importlib-resources: 5.10.1
        psutil: 5.9.4
        traitlets: 5.8.0
        nbformat: 5.7.1
        jupyter-core: 5.1.0
        bleach: 5.0.1
        tqdm: 4.64.1
        fonttools: 4.38.0
        jsonschema: 4.17.3
        beautifulsoup4: 4.11.1
        lxml: 4.9.2
        importlib-metadata: 4.8.3
        pexpect: 4.8.0
        DendroPy: 4.5.2
        decorator: 4.4.2
        typing-extensions: 4.4.0
        sepp: 4.3.10
        cutadapt: '4.2'
        widgetsnbextension: 4.0.4
        lz4: 4.0.2
        zipp: 3.11.0
        flit-core: 3.8.0
        anyio: 3.6.2
        matplotlib: 3.6.0
        idna: '3.4'
        ijson: 3.1.3
        Jinja2: 3.1.2
        yq: 3.1.0
        threadpoolctl: 3.1.0
        prompt-toolkit: 3.0.36
        pyparsing: 3.0.9
        jupyterlab-widgets: 3.0.4
        bokeh: 3.0.3
        atpublic: 3.0.1
        requests: 2.28.1
        pycparser: '2.21'
        fastjsonschema: 2.16.2
        Pygments: 2.13.0
        h5py: 2.10.0
        networkx: 2.8.8
        python-dateutil: 2.8.2
        nlopt: 2.7.1
        platformdirs: 2.6.0
        soupsieve: 2.3.2.post1
        asttokens: 2.2.1
        biom-format: 2.1.12
        charset-normalizer: 2.1.1
        MarkupSafe: 2.1.1
        tzlocal: '2.1'
        mistune: 2.0.4
        python-json-logger: 2.0.4
        jupyter-server: 2.0.3
        tomli: 2.0.1
        argcomplete: 2.0.0
        urllib3: 1.26.13
        numpy: 1.23.5
        six: 1.16.0
        cffi: 1.15.1
        wrapt: 1.14.1
        scipy: 1.8.1
        Send2Trash: 1.8.0
        PySocks: 1.7.1
        xopen: 1.7.0
        backports.functools-lru-cache: 1.6.4
        debugpy: 1.6.4
        nest-asyncio: 1.5.6
        pandas: 1.5.2
        cached-property: 1.5.2
        pandocfilters: 1.5.0
        kiwisolver: 1.4.4
        websocket-client: 1.4.2
        bibtexparser: 1.4.0
        pkgutil-resolve-name: 1.3.10
        nose: 1.3.7
        interface-meta: 1.3.0
        sniffio: 1.3.0
        fastcluster: 1.2.6
        tinycss2: 1.2.1
        executing: 1.2.0
        joblib: 1.2.0
        munkres: 1.1.4
        iniconfig: 1.1.1
        deblur: 1.1.1
        isal: 1.1.0
        contourpy: 1.0.6
        iow: 1.0.5
        msgpack: 1.0.4
        exceptiongroup: 1.0.4
        emperor: 1.0.3
        graphlib-backport: 1.0.3
        unifrac: 1.0.0
        pluggy: 1.0.0
        numba: 0.56.4
        llvmlite: 0.39.1
        wheel: 0.38.4
        Cython: 0.29.32
        scikit-learn: 0.24.1
        pyrsistent: 0.19.2
        zstandard: 0.19.0
        future: 0.18.2
        jedi: 0.18.2
        terminado: 0.17.1
        prometheus-client: 0.15.0
        hdmedians: 0.14.2
        statsmodels: 0.13.5
        xmltodict: 0.13.0
        CacheControl: 0.12.11
        lockfile: 0.12.2
        seaborn: 0.12.1
        cycler: 0.11.0
        toml: 0.10.2
        dnaio: 0.10.0
        parso: 0.8.3
        astor: 0.8.1
        pickleshare: 0.7.5
        nbclient: 0.7.2
        defusedxml: 0.7.1
        ptyprocess: 0.7.0
        brotlipy: 0.7.0
        stack-data: 0.6.2
        pynndescent: 0.5.8
        scikit-bio: 0.5.7
        patsy: 0.5.3
        umap-learn: 0.5.3
        formulaic: 0.5.2
        webencodings: 0.5.1
        jupyter-events: 0.5.0
        nbclassic: 0.4.8
        gneiss: 0.4.6
        colorama: 0.4.6
        jupyter-server-terminals: 0.4.3
        entrypoints: '0.4'
        dill: 0.3.6
        wcwidth: 0.2.5
        pure-eval: 0.2.2
        jupyterlab-pygments: 0.2.2
        notebook-shim: 0.2.2
        ipython-genutils: 0.2.0
        backcall: 0.2.0
        matplotlib-inline: 0.1.6
        appnope: 0.1.3
        comm: 0.1.2
