# Supplementary material for: The gut microbiome mediates adaptation to scarce food in Coleoptera
Source: Environ Microbiome. 2023 Nov 13;18:80. doi: 10.1186/s40793-023-00537-2 (PMC10644639; doi:10.1186/s40793-023-00537-2)
Supplement: Supplementary file 4 — Supplementary Material 4 [file 40793_2023_537_MOESM4_ESM.qzv › 701776f9-9920-4ea4-9e64-74319e4950ab/provenance/artifacts/60beab60-b714-4d53-a782-36edbeaef742/action/metadata.tsv]

SampleID	Cave	Date	Station	Source	SampleName	Species	Sex
#q2:types	categorical	categorical	categorical	categorical	categorical	categorical	categorical
DFG130	Closani	19-Nov	PC1	gut	C1novCla	Closania	F
DFG39	Closani	19-May	PC1	gut	C1mayClc	Closania	F
DFG40	Closani	19-May	PC1	gut	C1mayCld	Closania	F
DFG42	Closani	19-May	PC3	gut	C3mayCla	Closania	F
DFG43	Closani	19-May	PC3	gut	C3mayClb	Closania	F
DFG66	Closani	19-Aug	PC1	gut	C1augCla	Closania	F
DFG67	Closani	19-Aug	PC1	gut	C1augClb	Closania	F
DFG70	Closani	19-Aug	PC3	gut	C3augClb	Closania	F
DFG71	Closani	19-Aug	PC3	gut	C3augClc	Closania	F
DFG149	Ferice	19-Nov	PF1	gut	F1novFeb	Drimeotus	F
DFG27	Ferice	19-May	PF1	gut	F1marFea	Fericeus	F
DFG28	Ferice	19-May	PF1	gut	F1marFeb	Fericeus	F
DFG31	Ferice	19-May	PF2	gut	F2mayFeb	Fericeus	F
DFG80	Ferice	19-Aug	PF2	gut	F2augFea	Fericeus	F
DFG82	Ferice	19-Aug	PF2	gut	F2augFec	Fericeus	F
DFG83	Ferice	19-Aug	PF3	gut	F3augFea	Fericeus	F
DFG84	Ferice	19-Aug	PF3	gut	F3augFeb	Fericeus	F
DFG85	Ferice	19-Aug	PF3	gut	F3augFec	Fericeus	F
DFG11	Lesu	19-Mar	PL2	gut	L2marDe	Drimeotus	F
DFG135	Lesu	19-Nov	PL1	gut	L1novDa	Drimeotus	F
DFG136	Lesu	19-Nov	PL1	gut	L1novDb	Drimeotus	F
DFG146	Lesu	19-Nov	PL1A	gut	L1AnovDa	Drimeotus	F
DFG184	Lesu	19-Mar	PL4	gut	L4marDu	Duvalius	F
DFG186	Lesu	19-May	PL4	gut	L4mayDu	Duvalius	F
DFG193	Lesu	19-Nov	PL1	gut	L1novDu	Duvalius	F
DFG194	Lesu	19-Nov	PL4	gut	L4novDua	Duvalius	F
DFG198	Lesu	19-Nov	PL4	gut	L4novDud	Duvalius	F
DFG201	Lesu	19-Aug	PL2	gut	L2augDu	Duvalius	F
DFG202	Lesu	19-Aug	PL1	gut	L1augDua	Duvalius	F
DFG203	Lesu	19-Aug	PL1	gut	L1augDub	Duvalius	F
DFG21	Lesu	19-May	PL1	gut	L1mayDa	Drimeotus	F
DFG22	Lesu	19-May	PL1	gut	L1mayDb	Drimeotus	F
DFG23	Lesu	19-May	PL1	gut	L1mayDc	Drimeotus	F
DFG24	Lesu	19-May	PL2	gut	L2mayDa	Drimeotus	F
DFG3	Lesu	19-Mar	PL1	gut	L1marDc	Drimeotus	F
DFG4	Lesu	19-Mar	PL1	gut	L1marDd	Drimeotus	F
DFG5	Lesu	19-Mar	PL1	gut	L1marDe	Drimeotus	F
DFG7	Lesu	19-Mar	PL2	gut	L2marDa	Drimeotus	F
DFG8	Lesu	19-Mar	PL2	gut	L2marDb	Drimeotus	F
DFG87	Lesu	19-Aug	PL1	gut	L1augDb	Drimeotus	F
DFG89	Lesu	19-Aug	PL1A	gut	L1AaugDa	Drimeotus	F
DFG9	Lesu	19-Mar	PL2	gut	L2marDc	Drimeotus	F
DFG91	Lesu	19-Aug	PL1A	gut	L1AaugDc	Drimeotus	F
DFG92	Lesu	19-Aug	PL2	gut	L2augDa	Drimeotus	F
DFG93	Lesu	19-Aug	PL2	gut	L2augDb	Drimeotus	F
DFG95	Lesu	19-Aug	PL4	gut	L4augDa	Drimeotus	F
DFG96	Lesu	19-Aug	PL4	gut	L4augDb	Drimeotus	F
DFG51	Muierilor	19-May	PM5	gut	M5maySa	Sophrochaeta	F
DFG53	Muierilor	19-May	PM5	gut	M5maySb	Sophrochaeta	F
DFG54	Muierilor	19-May	PM11	gut	M11maySb	Sophrochaeta	F
DFG56	Muierilor	19-May	PM11	gut	M11maySa	Sophrochaeta	F
DFG57	Muierilor	19-Aug	PM5	gut	M5augSa	Sophrochaeta	F
DFG132B	Topolnita	19-Nov	PT3	gut	T3novCla	Closania	F
DFG134B	Topolnita	19-Nov	PT3	gut	T3novClc	Closania	F
DFG46	Topolnita	19-May	PT1	gut	T1mayClb	Closania	F
DFG47	Topolnita	19-May	PT1	gut	T1mayClc	Closania	F
DFG72	Topolnita	19-Aug	PT2	gut	T2augCla	Closania	F
DFG74	Topolnita	19-Aug	PT1	gut	T1augCla	Closania	F
DFG75	Topolnita	19-Aug	PT1	gut	T1augClb	Closania	F
DFG76	Topolnita	19-Aug	PT1	gut	T1augClc	Closania	F
DFG131	Closani	19-Nov	PC1	gut	C1novClb	Closania	M
DFG41	Closani	19-May	PC1	gut	C1mayCle	Closania	M
DFG68	Closani	19-Aug	PC1	gut	C1augClc	Closania	M
DFG69	Closani	19-Aug	PC3	gut	C3augCla	Closania	M
DFG150	Ferice	19-Nov	PF1	gut	F1novFea	Drimeotus	M
DFG29	Ferice	19-May	PF1	gut	F1marFec	Fericeus	M
DFG30	Ferice	19-May	PF2	gut	F2mayFea	Fericeus	M
DFG32	Ferice	19-May	PF2	gut	F2mayFec	Fericeus	M
DFG77	Ferice	19-Aug	PF1	gut	F1augFea	Fericeus	M
DFG78	Ferice	19-Aug	PF1	gut	F1augFeb	Fericeus	M
DFG79	Ferice	19-Aug	PF1	gut	F1augFec	Fericeus	M
DFG81	Ferice	19-Aug	PF2	gut	F2augFeb	Fericeus	M
DFG1	Lesu	19-Mar	PL1	gut	L1marDa	Drimeotus	M
DFG10	Lesu	19-Mar	PL2	gut	L2marDd	Drimeotus	M
DFG12	Lesu	19-Mar	PL2	gut	L2marDf	Drimeotus	M
DFG147	Lesu	19-Nov	PL1A	gut	L1AnovDb	Drimeotus	M
DFG148B	Lesu	19-Nov	PL1A	gut	L1AnovDc	Drimeotus	M
DFG197	Lesu	19-Nov	PL4	gut	L4novDuc	Duvalius	M
DFG2	Lesu	19-Mar	PL1	gut	L1marDb	Drimeotus	M
DFG25	Lesu	19-May	PL2	gut	L2mayDb	Drimeotus	M
DFG26	Lesu	19-May	PL2	gut	L2mayDc	Drimeotus	M
DFG6	Lesu	19-Mar	PL1	gut	L1marDf	Drimeotus	M
DFG86	Lesu	19-Aug	PL1	gut	L1augDa	Drimeotus	M
DFG88	Lesu	19-Aug	PL1	gut	L1augDc	Drimeotus	M
DFG90	Lesu	19-Aug	PL1A	gut	L1AaugDb	Drimeotus	M
DFG94	Lesu	19-Aug	PL2	gut	L2augDc	Drimeotus	M
DFG97	Lesu	19-Aug	PL4	gut	L4augDc	Drimeotus	M
DFG189	Muierilor	19-May	PM11	gut	M11mayDv	Duvalius	M
DFG48	Muierilor	19-May	PM2	gut	M2maySa	Sophrochaeta	M
DFG49	Muierilor	19-May	PM2	gut	M2maySb	Sophrochaeta	M
DFG50	Muierilor	19-May	PM2	gut	M2maySc	Sophrochaeta	M
DFG59	Muierilor	19-Aug	PM5	gut	M5augSb	Sophrochaeta	M
DFG61	Muierilor	19-Aug	PM11	gut	M11augSa	Sophrochaeta	M
DFG62	Muierilor	19-Aug	PM11	gut	M11augSb	Sophrochaeta	M
DFG63	Muierilor	19-Aug	PM2	gut	M2augSa	Sophrochaeta	M
DFG64	Muierilor	19-Aug	PM2	gut	M2augSb	Sophrochaeta	M
DFG133B	Topolnita	19-Nov	PT3	gut	T3novClb	Closania	M
DFG45	Topolnita	19-May	PT1	gut	T1mayCla	Closania	M
DFG73	Topolnita	19-Aug	PT2	gut	T2augClb	Closania	M
DFG19	Closani	19-May	PC1	gut	C1mayCla	Closania	N
DFG20	Closani	19-May	PC1	gut	C1mayClb	Closania	N
DFG44	Closani	19-May	PC3	gut	C3mayClc	Closania	N
